# Supplementary material for: Homeostatic control of an iron repressor in a GI tract resident
Source: eLife. 2023 May 25;12:e86075. doi: 10.7554/eLife.86075 (PMC10259491; doi:10.7554/eLife.86075)
Supplement: Figure 2—source data 1. [file elife-86075-fig2-data1.zip]

Archive with 54 entries (44 files):
- Figure 2-source data/
- Figure 2-source data/.DS_Store
- __MACOSX/Figure 2-source data/._.DS_Store
- Figure 2-source data/F/
- Figure 2-source data/C/
- Figure 2-source data/D/
- Figure 2-source data/E/
- Figure 2-source data/B/
- Figure 2-source data/F/.DS_Store
- __MACOSX/Figure 2-source data/F/._.DS_Store
- Figure 2-source data/F/Figure 2F with the uncropped gels or blots.tif
- __MACOSX/Figure 2-source data/F/._Figure 2F with the uncropped gels or blots.tif
- Figure 2-source data/F/raw unedited gels or blots/
- Figure 2-source data/C/Figure 2C with uncropped gels or blots.tif
- __MACOSX/Figure 2-source data/C/._Figure 2C with uncropped gels or blots.tif
- Figure 2-source data/C/.DS_Store
- __MACOSX/Figure 2-source data/C/._.DS_Store
- Figure 2-source data/C/raw unedited gels or blots/
- Figure 2-source data/D/Figure 2D with the uncropped gels or blots.tif
- __MACOSX/Figure 2-source data/D/._Figure 2D with the uncropped gels or blots.tif
- Figure 2-source data/D/raw unedited gels or blots.tif
- __MACOSX/Figure 2-source data/D/._raw unedited gels or blots.tif
- Figure 2-source data/E/.DS_Store
- __MACOSX/Figure 2-source data/E/._.DS_Store
- Figure 2-source data/E/Figure 2E with the uncropped gels or blots.tif
- __MACOSX/Figure 2-source data/E/._Figure 2E with the uncropped gels or blots.tif
- Figure 2-source data/E/raw unedited gels or blots/
- Figure 2-source data/B/.DS_Store
- __MACOSX/Figure 2-source data/B/._.DS_Store
- Figure 2-source data/B/Figure 2B with uncropped gels or blots.tif
- __MACOSX/Figure 2-source data/B/._Figure 2B with uncropped gels or blots.tif
- Figure 2-source data/B/raw unedited gels or blots/
- Figure 2-source data/F/raw unedited gels or blots/TAP with short time exposure.tif
- __MACOSX/Figure 2-source data/F/raw unedited gels or blots/._TAP with short time exposure.tif
- Figure 2-source data/F/raw unedited gels or blots/Tubulin.tif
- __MACOSX/Figure 2-source data/F/raw unedited gels or blots/._Tubulin.tif
- Figure 2-source data/F/raw unedited gels or blots/TAP with long time exposure.tif
- __MACOSX/Figure 2-source data/F/raw unedited gels or blots/._TAP with long time exposure.tif
- Figure 2-source data/F/raw unedited gels or blots/Myc with long time exposure.tif
- __MACOSX/Figure 2-source data/F/raw unedited gels or blots/._Myc with long time exposure.tif
- Figure 2-source data/F/raw unedited gels or blots/Myc with short time exposure.tif
- __MACOSX/Figure 2-source data/F/raw unedited gels or blots/._Myc with short time exposure.tif
- Figure 2-source data/C/raw unedited gels or blots/Tubulin.tif
- __MACOSX/Figure 2-source data/C/raw unedited gels or blots/._Tubulin.tif
- Figure 2-source data/C/raw unedited gels or blots/Myc.tif
- __MACOSX/Figure 2-source data/C/raw unedited gels or blots/._Myc.tif
- Figure 2-source data/E/raw unedited gels or blots/Tubulin.tif
- __MACOSX/Figure 2-source data/E/raw unedited gels or blots/._Tubulin.tif
- Figure 2-source data/E/raw unedited gels or blots/Myc.tif
- __MACOSX/Figure 2-source data/E/raw unedited gels or blots/._Myc.tif
- Figure 2-source data/B/raw unedited gels or blots/Tubulin.tif
- __MACOSX/Figure 2-source data/B/raw unedited gels or blots/._Tubulin.tif
- Figure 2-source data/B/raw unedited gels or blots/Myc.tif
- __MACOSX/Figure 2-source data/B/raw unedited gels or blots/._Myc.tif
