# Supplementary material for: Homeostatic control of an iron repressor in a GI tract resident
Source: eLife. 2023 May 25;12:e86075. doi: 10.7554/eLife.86075 (PMC10259491; doi:10.7554/eLife.86075)
Supplement: Figure 3—source data 1. [file elife-86075-fig3-data1.zip]

Archive with 65 entries (54 files):
- Figure 3-source data/
- Figure 3-source data/.DS_Store
- __MACOSX/Figure 3-source data/._.DS_Store
- Figure 3-source data/G/
- Figure 3-source data/F/
- Figure 3-source data/D/
- Figure 3-source data/E/
- Figure 3-source data/B/
- Figure 3-source data/G/.DS_Store
- __MACOSX/Figure 3-source data/G/._.DS_Store
- Figure 3-source data/G/Figure 3G with uncropped gels or blots.tif
- __MACOSX/Figure 3-source data/G/._Figure 3G with uncropped gels or blots.tif
- Figure 3-source data/G/raw unedited gels or blots/
- Figure 3-source data/F/.DS_Store
- __MACOSX/Figure 3-source data/F/._.DS_Store
- Figure 3-source data/F/raw unedited gels or blots/
- Figure 3-source data/F/Figure 3F with uncropped gels or blots.tif
- __MACOSX/Figure 3-source data/F/._Figure 3F with uncropped gels or blots.tif
- Figure 3-source data/D/.DS_Store
- __MACOSX/Figure 3-source data/D/._.DS_Store
- Figure 3-source data/D/Figure 3D with uncropped gels or blots.tif
- __MACOSX/Figure 3-source data/D/._Figure 3D with uncropped gels or blots.tif
- Figure 3-source data/D/raw unedited gels or blots/
- Figure 3-source data/E/.DS_Store
- __MACOSX/Figure 3-source data/E/._.DS_Store
- Figure 3-source data/E/Figure 3E with uncropped gels or blots.tif
- __MACOSX/Figure 3-source data/E/._Figure 3E with uncropped gels or blots.tif
- Figure 3-source data/E/raw unedited gels or blots/
- Figure 3-source data/B/.DS_Store
- __MACOSX/Figure 3-source data/B/._.DS_Store
- Figure 3-source data/B/raw unedited gels or blots/
- Figure 3-source data/B/Figure 3B with uncropped gels or blots.tif
- __MACOSX/Figure 3-source data/B/._Figure 3B with uncropped gels or blots.tif
- Figure 3-source data/G/raw unedited gels or blots/K48.tif
- __MACOSX/Figure 3-source data/G/raw unedited gels or blots/._K48.tif
- Figure 3-source data/G/raw unedited gels or blots/Tubulin.tif
- __MACOSX/Figure 3-source data/G/raw unedited gels or blots/._Tubulin.tif
- Figure 3-source data/G/raw unedited gels or blots/TAP.tif
- __MACOSX/Figure 3-source data/G/raw unedited gels or blots/._TAP.tif
- Figure 3-source data/F/raw unedited gels or blots/Myc IP.tif
- __MACOSX/Figure 3-source data/F/raw unedited gels or blots/._Myc IP.tif
- Figure 3-source data/F/raw unedited gels or blots/HA IP.tif
- __MACOSX/Figure 3-source data/F/raw unedited gels or blots/._HA IP.tif
- Figure 3-source data/F/raw unedited gels or blots/HA input.tif
- __MACOSX/Figure 3-source data/F/raw unedited gels or blots/._HA input.tif
- Figure 3-source data/F/raw unedited gels or blots/Tubulin.tif
- __MACOSX/Figure 3-source data/F/raw unedited gels or blots/._Tubulin.tif
- Figure 3-source data/F/raw unedited gels or blots/Myc input.tif
- __MACOSX/Figure 3-source data/F/raw unedited gels or blots/._Myc input.tif
- Figure 3-source data/D/raw unedited gels or blots/Tubulin.tif
- __MACOSX/Figure 3-source data/D/raw unedited gels or blots/._Tubulin.tif
- Figure 3-source data/D/raw unedited gels or blots/Myc.tif
- __MACOSX/Figure 3-source data/D/raw unedited gels or blots/._Myc.tif
- Figure 3-source data/E/raw unedited gels or blots/Tubulin.tif
- __MACOSX/Figure 3-source data/E/raw unedited gels or blots/._Tubulin.tif
- Figure 3-source data/E/raw unedited gels or blots/Myc.tif
- __MACOSX/Figure 3-source data/E/raw unedited gels or blots/._Myc.tif
- Figure 3-source data/B/raw unedited gels or blots/Tubulin.tif
- __MACOSX/Figure 3-source data/B/raw unedited gels or blots/._Tubulin.tif
- Figure 3-source data/B/raw unedited gels or blots/Myc with long time exposure.tif
- __MACOSX/Figure 3-source data/B/raw unedited gels or blots/._Myc with long time exposure.tif
- Figure 3-source data/B/raw unedited gels or blots/H3 .jpg
- __MACOSX/Figure 3-source data/B/raw unedited gels or blots/._H3 .jpg
- Figure 3-source data/B/raw unedited gels or blots/Myc with short time exposure.tif
- __MACOSX/Figure 3-source data/B/raw unedited gels or blots/._Myc with short time exposure.tif
