# Supplementary material for: Homeostatic control of an iron repressor in a GI tract resident
Source: eLife. 2023 May 25;12:e86075. doi: 10.7554/eLife.86075 (PMC10259491; doi:10.7554/eLife.86075)
Supplement: Figure 3—figure supplement 1—source data 1. [file elife-86075-fig3-figsupp1-data1.zip]

Archive with 11 entries (9 files):
- Figure 3ΓÇöfigure supplement 1-source data/
- __MACOSX/._Figure 3ΓÇöfigure supplement 1-source data
- Figure 3ΓÇöfigure supplement 1-source data/.DS_Store
- __MACOSX/Figure 3ΓÇöfigure supplement 1-source data/._.DS_Store
- Figure 3ΓÇöfigure supplement 1-source data/raw unedited gels or blots/
- Figure 3ΓÇöfigure supplement 1-source data/Figure 3ΓÇöfigure supplement 1 with uncropped gels or blots.tif
- __MACOSX/Figure 3ΓÇöfigure supplement 1-source data/._Figure 3ΓÇöfigure supplement 1 with uncropped gels or blots.tif
- Figure 3ΓÇöfigure supplement 1-source data/raw unedited gels or blots/Tubulin.tif
- __MACOSX/Figure 3ΓÇöfigure supplement 1-source data/raw unedited gels or blots/._Tubulin.tif
- Figure 3ΓÇöfigure supplement 1-source data/raw unedited gels or blots/Myc.tif
- __MACOSX/Figure 3ΓÇöfigure supplement 1-source data/raw unedited gels or blots/._Myc.tif
