# Supplementary material for: Homeostatic control of an iron repressor in a GI tract resident
Source: eLife. 2023 May 25;12:e86075. doi: 10.7554/eLife.86075 (PMC10259491; doi:10.7554/eLife.86075)
Supplement: Figure 3—figure supplement 2—source data 1. [file elife-86075-fig3-figsupp2-data1.zip]

Archive with 8 entries (6 files):
- Figure 3ΓÇöfigure supplement 2-source data/
- Figure 3ΓÇöfigure supplement 2-source data/.DS_Store
- __MACOSX/Figure 3ΓÇöfigure supplement 2-source data/._.DS_Store
- Figure 3ΓÇöfigure supplement 2-source data/Figure 3ΓÇöfigure supplement 2 with uncropped gels or blots.tif
- __MACOSX/Figure 3ΓÇöfigure supplement 2-source data/._Figure 3ΓÇöfigure supplement 2 with uncropped gels or blots.tif
- Figure 3ΓÇöfigure supplement 2-source data/raw unedited gels or blots/
- Figure 3ΓÇöfigure supplement 2-source data/raw unedited gels or blots/HA.tif
- __MACOSX/Figure 3ΓÇöfigure supplement 2-source data/raw unedited gels or blots/._HA.tif
