# Supplementary material for: Homeostatic control of an iron repressor in a GI tract resident
Source: eLife. 2023 May 25;12:e86075. doi: 10.7554/eLife.86075 (PMC10259491; doi:10.7554/eLife.86075)
Supplement: Figure 4—source data 1. [file elife-86075-fig4-data1.zip]

Archive with 58 entries (47 files):
- Figure 4-source data/
- __MACOSX/._Figure 4-source data
- Figure 4-source data/.DS_Store
- __MACOSX/Figure 4-source data/._.DS_Store
- Figure 4-source data/F/
- Figure 4-source data/H/
- Figure 4-source data/C/
- Figure 4-source data/E/
- Figure 4-source data/B/
- Figure 4-source data/F/.DS_Store
- __MACOSX/Figure 4-source data/F/._.DS_Store
- Figure 4-source data/F/Figure 4F with uncropped gels or blots.tif
- __MACOSX/Figure 4-source data/F/._Figure 4F with uncropped gels or blots.tif
- Figure 4-source data/F/raw unedited gels or blots/
- Figure 4-source data/H/.DS_Store
- __MACOSX/Figure 4-source data/H/._.DS_Store
- Figure 4-source data/H/raw unedited gels or blots/
- Figure 4-source data/H/Figure 4H with uncropped gels or blots.tif
- __MACOSX/Figure 4-source data/H/._Figure 4H with uncropped gels or blots.tif
- Figure 4-source data/C/.DS_Store
- __MACOSX/Figure 4-source data/C/._.DS_Store
- Figure 4-source data/C/raw unedited gels or blots/
- Figure 4-source data/C/Figure 4C with uncropped gels or blots.tif
- __MACOSX/Figure 4-source data/C/._Figure 4C with uncropped gels or blots.tif
- Figure 4-source data/E/.DS_Store
- __MACOSX/Figure 4-source data/E/._.DS_Store
- Figure 4-source data/E/Figure 4E with uncropped gels or blots.tif
- __MACOSX/Figure 4-source data/E/._Figure 4E with uncropped gels or blots.tif
- Figure 4-source data/E/raw unedited gels or blots/
- Figure 4-source data/B/.DS_Store
- __MACOSX/Figure 4-source data/B/._.DS_Store
- Figure 4-source data/B/Figure 4B with uncropped gels or blots.tif
- __MACOSX/Figure 4-source data/B/._Figure 4B with uncropped gels or blots.tif
- Figure 4-source data/B/raw unedited gels or blots/
- Figure 4-source data/F/raw unedited gels or blots/Tubulin_left panel.Tif
- __MACOSX/Figure 4-source data/F/raw unedited gels or blots/._Tubulin_left panel.Tif
- Figure 4-source data/F/raw unedited gels or blots/Myc_left panel.Tif
- __MACOSX/Figure 4-source data/F/raw unedited gels or blots/._Myc_left panel.Tif
- Figure 4-source data/F/raw unedited gels or blots/Tubulin_right panel.tif
- __MACOSX/Figure 4-source data/F/raw unedited gels or blots/._Tubulin_right panel.tif
- Figure 4-source data/F/raw unedited gels or blots/Myc_right panel.tif
- __MACOSX/Figure 4-source data/F/raw unedited gels or blots/._Myc_right panel.tif
- Figure 4-source data/H/raw unedited gels or blots/Tubulin.tif
- __MACOSX/Figure 4-source data/H/raw unedited gels or blots/._Tubulin.tif
- Figure 4-source data/H/raw unedited gels or blots/Myc.tif
- __MACOSX/Figure 4-source data/H/raw unedited gels or blots/._Myc.tif
- Figure 4-source data/C/raw unedited gels or blots/Tubulin.tif
- __MACOSX/Figure 4-source data/C/raw unedited gels or blots/._Tubulin.tif
- Figure 4-source data/C/raw unedited gels or blots/TAP.tif
- __MACOSX/Figure 4-source data/C/raw unedited gels or blots/._TAP.tif
- Figure 4-source data/E/raw unedited gels or blots/Tubulin.Tif
- __MACOSX/Figure 4-source data/E/raw unedited gels or blots/._Tubulin.Tif
- Figure 4-source data/E/raw unedited gels or blots/Myc.Tif
- __MACOSX/Figure 4-source data/E/raw unedited gels or blots/._Myc.Tif
- Figure 4-source data/B/raw unedited gels or blots/Myc.jpg
- __MACOSX/Figure 4-source data/B/raw unedited gels or blots/._Myc.jpg
- Figure 4-source data/B/raw unedited gels or blots/Tubulin.jpg
- __MACOSX/Figure 4-source data/B/raw unedited gels or blots/._Tubulin.jpg
