# Supplementary material for: Homeostatic control of an iron repressor in a GI tract resident
Source: eLife. 2023 May 25;12:e86075. doi: 10.7554/eLife.86075 (PMC10259491; doi:10.7554/eLife.86075)
Supplement: Figure 4—figure supplement 1—source data 1. [file elife-86075-fig4-figsupp1-data1.zip]

Archive with 27 entries (22 files):
- Figure 4ΓÇöfigure supplement 1-source data/
- Figure 4ΓÇöfigure supplement 1-source data/.DS_Store
- __MACOSX/Figure 4ΓÇöfigure supplement 1-source data/._.DS_Store
- Figure 4ΓÇöfigure supplement 1-source data/A/
- Figure 4ΓÇöfigure supplement 1-source data/B/
- Figure 4ΓÇöfigure supplement 1-source data/A/.DS_Store
- __MACOSX/Figure 4ΓÇöfigure supplement 1-source data/A/._.DS_Store
- Figure 4ΓÇöfigure supplement 1-source data/A/Figure 4ΓÇöfigure supplement 1A with uncropped gels or blots.tif
- __MACOSX/Figure 4ΓÇöfigure supplement 1-source data/A/._Figure 4ΓÇöfigure supplement 1A with uncropped gels or blots.tif
- Figure 4ΓÇöfigure supplement 1-source data/A/raw unedited gels or blots/
- Figure 4ΓÇöfigure supplement 1-source data/B/.DS_Store
- __MACOSX/Figure 4ΓÇöfigure supplement 1-source data/B/._.DS_Store
- Figure 4ΓÇöfigure supplement 1-source data/B/raw unedited gels or blots/
- Figure 4ΓÇöfigure supplement 1-source data/B/Figure 4ΓÇöfigure supplement 1B with uncropped gels or blots.tif
- __MACOSX/Figure 4ΓÇöfigure supplement 1-source data/B/._Figure 4ΓÇöfigure supplement 1B with uncropped gels or blots.tif
- Figure 4ΓÇöfigure supplement 1-source data/A/raw unedited gels or blots/Tubulin.tif
- __MACOSX/Figure 4ΓÇöfigure supplement 1-source data/A/raw unedited gels or blots/._Tubulin.tif
- Figure 4ΓÇöfigure supplement 1-source data/A/raw unedited gels or blots/Myc.tif
- __MACOSX/Figure 4ΓÇöfigure supplement 1-source data/A/raw unedited gels or blots/._Myc.tif
- Figure 4ΓÇöfigure supplement 1-source data/B/raw unedited gels or blots/Tubulin_left panel..tif
- __MACOSX/Figure 4ΓÇöfigure supplement 1-source data/B/raw unedited gels or blots/._Tubulin_left panel..tif
- Figure 4ΓÇöfigure supplement 1-source data/B/raw unedited gels or blots/Myc_right panel.tif
- __MACOSX/Figure 4ΓÇöfigure supplement 1-source data/B/raw unedited gels or blots/._Myc_right panel.tif
- Figure 4ΓÇöfigure supplement 1-source data/B/raw unedited gels or blots/Tubulin_right panel..tif
- __MACOSX/Figure 4ΓÇöfigure supplement 1-source data/B/raw unedited gels or blots/._Tubulin_right panel..tif
- Figure 4ΓÇöfigure supplement 1-source data/B/raw unedited gels or blots/Myc_left panel..tif
- __MACOSX/Figure 4ΓÇöfigure supplement 1-source data/B/raw unedited gels or blots/._Myc_left panel..tif
