# Supplementary material for: Homeostatic control of an iron repressor in a GI tract resident
Source: eLife. 2023 May 25;12:e86075. doi: 10.7554/eLife.86075 (PMC10259491; doi:10.7554/eLife.86075)
Supplement: Figure 5—source data 1. [file elife-86075-fig5-data1.zip]

Archive with 23 entries (18 files):
- Figure 5-source data/
- Figure 5-source data/.DS_Store
- __MACOSX/Figure 5-source data/._.DS_Store
- Figure 5-source data/C/
- Figure 5-source data/D/
- Figure 5-source data/C/.DS_Store
- __MACOSX/Figure 5-source data/C/._.DS_Store
- Figure 5-source data/C/Figure 5C with uncropped gels or blots.tif
- __MACOSX/Figure 5-source data/C/._Figure 5C with uncropped gels or blots.tif
- Figure 5-source data/C/raw unedited gels or blots/
- Figure 5-source data/D/.DS_Store
- __MACOSX/Figure 5-source data/D/._.DS_Store
- Figure 5-source data/D/raw unedited gels or blots/
- Figure 5-source data/D/Figure 5D with uncropped gels or blots.tif
- __MACOSX/Figure 5-source data/D/._Figure 5D with uncropped gels or blots.tif
- Figure 5-source data/C/raw unedited gels or blots/Tubulin.tif
- __MACOSX/Figure 5-source data/C/raw unedited gels or blots/._Tubulin.tif
- Figure 5-source data/C/raw unedited gels or blots/Myc.tif
- __MACOSX/Figure 5-source data/C/raw unedited gels or blots/._Myc.tif
- Figure 5-source data/D/raw unedited gels or blots/Tubulin.Tif
- __MACOSX/Figure 5-source data/D/raw unedited gels or blots/._Tubulin.Tif
- Figure 5-source data/D/raw unedited gels or blots/Myc.Tif
- __MACOSX/Figure 5-source data/D/raw unedited gels or blots/._Myc.Tif
